# Supplementary material for: Metagenomic Analysis of the Species Composition and Seasonal Distribution of Marine Dinoflagellate Communities in Four Korean Coastal Regions
Source: Microorganisms. 2022 Jul 19;10(7):1459. doi: 10.3390/microorganisms10071459 (PMC9320301; doi:10.3390/microorganisms10071459)
Supplement: Supplementary file 1 [file microorganisms-10-01459-s001.zip › microorganisms-1726911-supplementary.xlsx]

## Sheet: Table S1
	Location	Mar.		Jun.		Sep.		Dec.
		Reads	Dinofalagellates	Reads	Species	Reads	Species	Reads	Species
	Gunsan	15085	Karlodinium veneficum	16626	Gonyaulax sp.	9730	Karlodinium sp.	29476	Gyrodinium sp.
		11387	Gyrodinium sp.	5648	Symbiodinium sp.	7145	Akashiwo sp.	21735	Amphidiniella sp.
		3726	Gymnodinium sp.	2934	Karlodinium veneficum	2250	Sinophysis sp.	9236	Ceratium sp.
		190	Noctiluca scintillans	2321	Ceratium sp.	1687	Peridinium sp.	3931	Heterocapsa triquetra
		164	Symbiodinium sp.	1129	Pelagodinium sp.	1192	Scrippsiella trochoidea	2183	Karlodinium sp.
		146	Protoperidinium sp.	888	Dissodinium pseudolunula	1030	Katodinium sp.	2102	Peridinium sp.
		119	Pelagodinium sp.	623	Alexandrium sp.	678	Pelagodinium sp.	1864	Noctiluca scintillans
		99	Scrippsiella sp.	459	Gyrodinium sp.	541	Gyrodinium sp.	1152	Katodinium sp.
		90	Dinophysis sp.	437	Azadinium sp.	304	Cochlodinium sp.	807	Akashiwo sp.
		76	Ceratium sp.	414	Amphidiniopsis sp.	213	Ceratium sp.	588	Gonyaulax sp.
		75	Polykrikos kofoidii	352	Peridinium sp.	203	Paragymnodinium sp.	507	Bysmatrum arenicola
		63	Gonyaulacales sp.	278	Prorocentrum triestinum	160	Karlodinium veneficum	451	Erythropsidinium sp.
		41	Cochlodinium sp.	253	Cochlodinium sp.	85	Noctiluca scintillans	352	Scrippsiella trochoidea
		28	Sinophysis sp.	149	Scrippsiella trochoidea	57	Bysmatrum arenicola	349	Gyrodinium spirale
		25	Pfiesteria piscicida	145	Heterocapsa circularisquama	54	Azadinium sp.	310	Cochlodinium sp.
		11	Akashiwo sp.	134	Prorocentrum mexicanum	51	Lingulodinium sp.	175	Azadinium sp. .
				95	Heterocapsa arctica	40	Prorocentrum sp.	138	Symbiodinium sp.
				80	Paragymnodinium sp.	37	Prorocentrum triestinum	124	Dinophysis sp.
				66	Bysmatrum arenicola	36	Peridiniopsis sp.	99	Prorocentrum mexicanum
				58	Gymnodinium catenatum	22	Gonyaulax sp.	85	Gymnodinium SP.
				55	Noctiluca scintillans			78	Cryptoperidiniopsis sp.
				48	Protoperidinium parthenopes			69	Karlodinium veneficum
				36	Apicoporus parvidiaboli			45	Crypthecodinium sp.
				34	Crypthecodinium sp.			41	Pelagodinium sp.
				17	Akashiwo sp.			30	Oodinium sp.
				12	Scrippsiella sp.			29	Peridiniopsis sp.
								28	Pfiesteria sp.
								19	Prorocentrum triestinum
								14	Prorocentrum foraminosum
								11	Alexandrium sp.
	Sum of OTU		16		26		20		30
	Pohang	6644	Katodinium sp.	39542	Gyrodinium sp.	1183	Karlodinium sp.	20451	Gyrodinium sp.
		3546	Gyrodinium sp.	3712	Heterocapsa triquetra	502	Sinophysis sp.	12299	Bysmatrum arenicola
		2416	Gymnodinium sp.	3064	Ceratium sp.	304	Akashiwo sp.	5819	Karlodinium veneficum
		1887	Azadinium sp.	2849	Karlodinium sp.	112	Paragymnodinium sp.	5629	Akashiwo sp.
		1175	Dinophysis sp.	2493	Heterocapsa circularisquama	110	Peridinium sp.	5538	Ceratium sp.
		540	Pelagodinium sp.	2129	Gonyaulax sp.	73	Amphidiniella sp.	3464	Cochlodinium sp.
		505	Ceratium sp.	1611	Pelagodinium sp.	72	Ceratium sp.	2164	Azadinium sp.
		321	Gonyaulax spinifera	1425	Prorocentrum triestinum	71	Bysmatrum arenicola	1177	Nusuttodinium latum
		303	Gonyaulax sp.	1263	Peridinium sp.	38	Pelagodinium sp.	1127	Katodinium sp.
		292	Erythropsidinium sp.	860	Cochlodinium sp.	31	Scrippsiella trochoidea	436	Peridinium sp.
		211	Cochlodinium sp.	713	Scrippsiella trochoidea	30	Oodinium sp.	428	Alexandrium sp.
		200	Noctiluca scintillans	633	Amphidiniella sp.	22	Prorocentrum triestinum	416	Amphidiniella sp.
		128	Polykrikos kofoidii	552	Azadinium sp.	20	Cochlodinium sp.	327	Peridiniopsis sp.
		17	Alexandrium sp.	526	Akashiwo sp.	20	Katodinium sp.	210	Paragymnodinium sp.
		11	Heterocapsa sp.	519	Gyrodinium spirale	13	Gyrodinium SP.	205	Gymnodinium sp.
				482	Noctiluca sp.			164	Scrippsiella trochoidea
				393	Katodinium sp.			151	Gymnodinium catenatum
				371	Polykrikos kofoidii			151	Heterocapsa triquetra
				275	Prorocentrum sp.			124	Polykrikos kofoidii
				189	Alexandrium sp.			83	Symbiodinium sp.
				130	Symbiodinium sp.			72	Durinskia sp.
				74	Bysmatrum arenicola			57	Pelagodinium sp.
				67	Apicoporus parvidiaboli			52	Alexandrium sp.
				55	Dinophysis sp.			46	Erythropsidinium sp.
				37	Cryptoperidiniopsis sp.			45	Sinophysis sp.
				30	Gymnodinium catenatum			37	Prorocentrum triestinum
				25	Heterocapsa sp.			32	Lingulodinium sp.
				25	Amphidinium sp.			28	Prorocentrum mexicanum
				23	Sinophysis sp.			22	Apicoporus parvidiaboli
				20	Prorocentrum mexicanum			19	Protoperidinium sp.
				20	Paragymnodinium sp.			16	Noctiluca scintillans
				17	Pellucidodinium psammophilum
				11	Protoperidinium sp.
	Sum of OTU		15		33		15		31
	Tongyeong	3012	Gyrodinium sp.	11335	Prorocentrum sp.	53412	Cochlodinium sp.	46253	Gyrodinium sp.
		2915	Gymnodinium sp.	1402	Gyrodinium sp.	5472	Gyrodinium sp.	5541	Symbiodinium sp.
		2471	Karlodinium veneficum	1312	Scrippsiella sp.	3501	Noctiluca scintillans	1129	Noctiluca scintillans
		114	Cochlodinium sp.	1201	Karlodinium sp.	2538	Bysmatrum arenicola	459	Karlodinium sp.
		114	Pelagodinium sp.	1174	Noctiluca sp.	1172	Protoperidinium sp.	437	Alexandrium sp.
		73	Noctiluca scintillans	867	Neoceratium sp.	635	Karlodinium sp.	426	Peridinium sp.
		43	Akashiwo sp.	783	Heterocapsa sp.	365	Ceratium sp.	414	Amphidiniopsis sp.
		25	Paragymnodinium sp.	303	Blastodinium sp.	302	Erythropsidinium sp.	352	Heterocapsa triquetra
		24	Pfiesteria piscicida	249	Protodinium sp.	276	Akashiwo sp.	278	Cochlodinium sp.
				231	Chytriodinium sp.	194	Heterocapsa triquetra	149	Scrippsiella trochoidea
				135	Cochlodinium sp.	143	Katodinium sp.	130	Amphidiniopsis sp.
				99	Gymnodinium sp.	113	Gymnodinium sp.	129	Peridinium sp.
				81	Pelagodinium sp.	112	Oodinium sp.	114	Prorocentrum triestinum
				75	Protoperidinium sp.	108	Peridiniopsis sp.	109	Cochlodinium sp.
				61	Peridinium sp.	100	Azadinium sp.	107	Scrippsiella trochoidea
				36	Achradina sp.	67	Peridinium sp.	106	Heterocapsa circularisquama
				27	Pfiesteria sp.	66	Scrippsiella trochoidea	104	Prorocentrum mexicanum
				19	Haplozoon sp.	57	Gymnodinium catenatum	95	Heterocapsa arctica
				18	Woloszynskia sp.	27	Alexandrium sp.	80	Paragymnodinium sp.
				17	Alexandrium sp.	17	Sinophysis sp.	66	Bysmatrum arenicola
				16	Akashiwo sp.	14	Gyrodinium spirale	58	Gymnodinium catenatum
						13	Durinskia sp.	55	Noctiluca scintillans
								48	Protoperidinium parthenopes
								36	Apicoporus parvidiaboli
								34	Crypthecodinium sp.
								17	Akashiwo sp.
								12	Scrippsiella lachrymosa
								10	Prorocentrum sp.
	Sum of OTU		9		21		22		28
	Seongsan	2594	Gyrodinium sp.	31917	Bysmatrum arenicola	5839	Karlodinium veneficum	9339	Gyrodinium sp.
		1483	Gymnodinium sp.	8127	Gyrodinium sp.	3431	Bysmatrum arenicola	5893	Karlodinium sp.
		1314	Erythropsidinium sp.	4393	Erythropsidinium sp.	3382	Gyrodinium sp.	2880	Bysmatrum arenicola
		780	Karlodinium sp.	3207	Karlodinium sp.	2532	Ceratium sp.	2327	Ceratium sp.
		351	Heterocapsa sp.	884	Ceratium sp.	1508	Peridinium sp.	972	Akashiwo sp.
		153	Paragymnodinium sp.	689	Pelagodinium sp.	1217	Akashiwo sp.	619	Peridinium sp.
		67	Azadinium sp.	512	Heterocapsa triquetra	1129	Peridiniopsis sp.	469	Azadinium sp.
		29	Akashiwo sp.	236	Azadinium sp.	812	Gymnodinium catenatum	424	Noctiluca sp.
		25	Cochlodinium sp.	228	Akashiwo sp.	494	Azadinium sp.	399	Peridiniopsis sp.
		21	Pelagodinium sp.	124	Symbiodinium sp.	236	Heterocapsa circularisquama	395	Gymnodinium catenatum
		18	Ceratium sp.	86	Gymnodinium catenatum	193	Sinophysis sp.	374	Symbiodinium sp.
		16	Ptychodiscus sp.	85	Peridinium sp.	186	Symbiodinium sp.	305	Amphidinium sp. .
		13	Blastodinium oviforme	83	Prorocentrum mexicanum	159	Cryptoperidiniopsis sp.	149	Ostreopsis cf. ovata
				82	Sinophysis sp.	112	Katodinium sp.	133	Heterocapsa sp.
				78	Amphidiniella sp.	107	Pelagodinium sp.	125	Scrippsiella trochoidea
				18	Apicoporus parvidiaboli	106	Amphidinium sp.	93	Katodinium sp.
				15	Paragymnodinium sp.	99	Paragymnodinium sp.	78	Alexandrium sp.
				12	Gonyaulax sp.	57	Woloszynskia sp.	71	Phalacroma doryphorum
				10	Dissodinium pseudolunula	51	Pfiesteria sp.	68	Paragymnodinium sp.
						44	Gonyaulax sp.	59	Sinophysis sp.
						38	Alexandrium sp.	56	Gymnodinium aureolum
						34	Crypthecodinium sp.	54	Pelagodinium sp.
						31	Apicoporus parvidiaboli	53	Prorocentrum sp.
						29	Ostreopsis cf. ovata	49	Heterocapsa sp.
						27	Oxyrrhis marina	37	Prorocentrum mexicanum
						26	Dissodinium pseudolunula sp.	34	Erythropsidinium sp.
						24	Protoperidinium sp.	33	Pfiesteria sp.
						18	Erythropsidinium sp.	31	Heterocapsa triquetra
						18	Prorocentrum sp.	28	Apicoporus parvidiaboli
								27	Scrippsiella sp.
								18	Oodinium sp.
								15	Biecheleria sp.
	Sum of OTU		13		19		29		32
